# Supplementary material for: SARS-CoV-2 mutations acquired during serial passage in human cell lines are consistent with several of those found in recent natural SARS-CoV-2 variants
Source: Comput Struct Biotechnol J. 2022 Apr 21;20:1925–34. doi: 10.1016/j.csbj.2022.04.022 (PMC9021118; doi:10.1016/j.csbj.2022.04.022)
Supplement: Supplementary data 1 [file mmc1.xlsx]

## Sheet: Table S1
Supplymentary Table 1 Libraray QC
Cell name	No. passage	Library type	Conc. (ng/ul)	Conc. (nM)	Size (bp)
A549	p1	TruSeq Stranded Total RNA with Ribo-Zero H/M/R_Gold	2.57	13.4	284
		TruSeq Stranded Total RNA with Ribo-Zero H/M/R_Gold	20.4	101	286
		TruSeq Stranded Total RNA with Ribo-Zero H/M/R_Gold	8.06	39.8	297
	p12	TruSeq Stranded Total RNA with Ribo-Zero H/M/R_Gold	2.39	10.5	320
		TruSeq Stranded Total RNA with Ribo-Zero H/M/R_Gold	4.66	20.2	330
		TruSeq Stranded Total RNA with Ribo-Zero H/M/R_Gold	2.63	11.2	320
CaCO2	p1	TruSeq Stranded Total RNA with Ribo-Zero H/M/R_Gold	9.64	40	339
		TruSeq Stranded Total RNA with Ribo-Zero H/M/R_Gold	7.93	33.5	338
		TruSeq Stranded Total RNA with Ribo-Zero H/M/R_Gold	7.77	32.6	332
	p12	TruSeq Stranded Total RNA with Ribo-Zero H/M/R_Gold	16	68.7	325
		TruSeq Stranded Total RNA with Ribo-Zero H/M/R_Gold	28.1	122	317
		TruSeq Stranded Total RNA with Ribo-Zero H/M/R_Gold	11.1	48.3	317
HRT18	p1	TruSeq Stranded Total RNA with Ribo-Zero H/M/R_Gold	75	323	339
		TruSeq Stranded Total RNA with Ribo-Zero H/M/R_Gold	15.7	73.7	316
		TruSeq Stranded Total RNA with Ribo-Zero H/M/R_Gold	5.97	27.4	323
	p12	TruSeq Stranded Total RNA with Ribo-Zero H/M/R_Gold	20.8	92.1	318
		TruSeq Stranded Total RNA with Ribo-Zero H/M/R_Gold	2.21	10.2	307
		TruSeq Stranded Total RNA with Ribo-Zero H/M/R_Gold	11.9	50.7	326
Vero	original	TruSeq Stranded Total RNA with Ribo-Zero H/M/R_Gold	4.74	20.2	296
		TruSeq Stranded Total RNA with Ribo-Zero H/M/R_Gold	41.7	184	304
		TruSeq Stranded Total RNA with Ribo-Zero H/M/R_Gold	33.3	144	319

## Sheet: Table S2
Supplymentary Table 2 Sequencing Data
Cell name	No. passage	Total reads	Trimmed reads	Mapped reads	Mean Read Depth of Coverage (x)	The percentage of reads with phred score(>Q30)*		Confidence Mean**
						Trimmed reads	Mapped reads
A549	p1	59230952	59230038	6698956	23684.9	0.929	0.955	721584
		55117888	55117670	1017019	3645.7	0.934	0.949	92785.1
		52487530	52487116	2447582	8822.9	0.934	0.949	224340
	p12	49699172	49698276	34332372	109977	0.952	0.958	3.94785e+06
		56714064	56713232	13387218	42671.5	0.948	0.956	1.49829e+06
		58028954	58027948	21465633	68581.1	0.944	0.956	2.48254e+06
CaCO2	p1	53100748	53100388	27900460	99630.7	0.961	0.963	3.27798e+06
		50271246	50270654	24847790	87657.1	0.96	0.962	2.91039e+06
		56978190	56977750	28749499	102633	0.961	0.963	3.37238e+06
	p12	57586748	57585950	40561713	130297	0.955	0.958	4768978
		54636728	54636528	17334037	55664	0.949	0.957	2.03655e+06
		51408780	51408552	33885471	108745	0.953	0.957	3.96748e+06
HRT18	p1	66598686	66598168	8297128	28363.9	0.965	0.966	976967
		70330076	70329536	2202300	7412.7	0.959	0.968	255519
		61374842	61374144	2624036	8788.4	0.957	0.966	301467
	p12	54272726	54272484	418516	1141.7	0.94	0.939	31143.6
		56044120	56041336	9711310	32921.6	0.943	0.946	856431
		50171092	50170534	5816690	18470.9	0.951	0.957	657920
Vero	original	58568200	58567104	3216753	11072.9	0.943	0.954	342843
		61706118	61705100	29664832	100488	0.954	0.958	1874522
		53085852	53085568	16170373	54372.4	0.954	0.961	1.90355e+06
Mean		5.65435e+07	5.65428e+07	1.575e+07	52621.1	0.94981	0.957048	1.73817e+06
* base call accuracy (if phred assigns a Q score of 30 (Q30) to a base, this is equivalent to the probabiloty of an incorrect base call 1 in 1000 times.)
** Confidence scores are provided by the base calling program in Geneious program and give a measure of quality (higher means a base call is more likely to be correct)

## Sheet: Table S3
Supplymentary Table 3 The raw data for SNP analysis of SARS-CoV-2/human/KOR/KCDC03-NCCP43326/2020 after one passage in A549 cells.
	Gene	Position		Nucleotide change		Amino acid change	Coverage	Variant frequency (%)
		#NT	#AA	Nucleotide	Codon
A549-1	ORF1ab	13557	4431	T → C	AAT → AAC	N → N	2148	8.6
	S	23679	706	C → T	GCT → GTT	A → V	3874	62.8
		24788	1076	A → G	ACA → GCA	T → A	27212	66.1
	E	26260-26283	6-13	Del		-	1984 -> 2545	9
	ORF7a	27649	86	C → A	CTG → ATG	L → M	12468	65.4
A549-2	ORF1ab	518	85	Del			2034	5.2
	S	21789	76	T → C	ATT → ACT	I → T	140	13.6
		23014	484	Y → A	GAY → GAA	D → E	529	11.2
				Y → C	GAY → GAC	D → D	529	34.4
				Y → T	GAY → GAT	D → D	529	54.4
		23525	655	C → T	CAT → TAT	H → Y	668	6
		23679	706	C → T	GCT → GTT	A → V	661	11.6
		24200	880	G → A	GGT → AGT	G → S	561	10.2
		24788	1076	A → G	ACA → GCA	T → A	3755	16.4
	M	26895	125	C → T	CAT → TAT	H → Y	7425	24
	ORF6	27214	5	G → T	GTT → TTT	V → F	812	10.6
A549-3	S	21789	76	T → C	ATT → ACT	I → T	606	22.3
		23014	484	Y → A	GAY → GAA	D → E	1596	6.5
				Y → T	GAY → GAT	D → D	1596	59.5
		23679	706	C → T	GCT → GTT	A → V	1954	15
		24200	880	G → A	GGT → AGT	G → S	2134	12.1
		24788	1076	A → G	ACA → GCA	T → A	9391	14.5
	M	26895	125	C → T	CAT → TAT	H → Y	19230	24.6
	ORF6	27214	5	G → T	GTT → TTT	V → F	2374	8.3
	N	29525	418	Y → C	YAG → CAG	Q, * →Q	63906	58.4
				Y → T	YAG → TAG	Q, * → *	63906	41.5

## Sheet: Table S4
Supplymentary Table 4 The raw data for SNP analysis of SARS-CoV-2/human/KOR/KCDC03-NCCP43326/2020 after one passage in CaCO-2 cells.
	Gene	Position		Nucleotide change		Amino acid change	Coverage	Variant frequency (%)
		#NT	#AA	Nucleotide	Codon
CaCO-2-1	ORF1ab	20661	6799	T → C	TCT → TCC	S → S	52370	5.7
	S	21789	76	T → C	ATT → ACT	I → T	59417	11.9
		23014	484	Y → T	GAY → GAT	D → D	51387	66
		23679	706	C → T	GCT → GTT	A → V	85938	9.2
		24788	1076	A → G	ACA → GCA	T → A	100449	9.9
	M	26895	125	C → T	CAT → TAT	H → Y	251232	16.9
	ORF6	27214	5	G → T	GTT → TTT	V → F	168759	8.6
	ORF7a	27649	86	C → A	CTG → ATG	L → M	199675	11.2
	N	29525	418	Y → C	YAG → CAG	Q/* → Q	493688	32.7
				Y → T	YAG → TAG	Q/* → *	493688	67.2
CaCO-2-2	S	21789	76	T → C	ATT → ACT	I → T	52530	14
		23014	484	Y → T	GAY → GAT	D → D	44781	60.8
		23679	706	C → T	GCT → GTT	A → V	76507	9.4
		24788	1076	A → G	ACA → GCA	T → A	87936	11.3
	M	26895	125	C → T	CAT → TAT	H → Y	227617	22.2
	ORF6	27214	5	G → T	GTT → TTT	V → F	153778	9.1
	ORF7a	27649	86	C → A	CTG → ATG	L → M	183629	12.1
	N	29525	418	Y → C	YAG → CAG	Q/* → Q	453314	42.2
				Y → T	YAG → TAG	Q/* → *	453314	57.8
CaCO-2-3	S	21789	76	T → C	ATT → ACT	I → T	61335	12.7
		23014	484	Y → T	GAY → GAT	D → D	51974	60.4
		23679	706	C → T	GCT → GTT	A → V	86205	10.4
		24788	1076	A → G	ACA → GCA	T → A	102307	11.6
	ORF3a	25614	74	C → T	TCC → TCT	S → S	101735	7.2
	M	26895	125	C → T	CAT → TAT	H → Y	254571	16.8
	ORF6	27214	5	G → T	GTT → TTT	V → F	178366	9.9
	ORF7a	27649	86	C → A	CTG → ATG	L → M	217420	12.4
		29525	418	Y → C	YAG → CAG	Q/* → Q	509061	40.4
				Y → T	YAG → TAG	Q/* → *	509061	59.5

## Sheet: Table S5
Supplymentary Table 5 The raw data for SNP analysis of SARS-CoV-2/human/KOR/KCDC03-NCCP43326/2020 after one passage in HRT18 cells.
	Gene	Position		Nucleotide change		Amino acid change	Coverage	Variant frequency (%)
		#NT	#AA	Nucleotide	Codon
HRT18-1	ORF1ab	19410	6382	A → C	AAA → AAC	K → N	15560	47.7
	S	21976	138	T → C	GAT → GAC	D → D	11376	5.1
		23014	484	Y → T	GAY → GAT	D → D	14505	99.7
		24200	880	G → A	GGT → AGT	G → S	15321	84.2
		24245	895	C → A	CAA → AAA	Q → K	16328	14
	N	29525	418	Y → T	YAG → TAG	Q/* → *	117695	98.4
HRT18-2	S	23014	484	Y → T	GAY → GAT	D → D	2569	99.6
		24200	880	G → A	GGT → AGT	G → S	3209	81.3
		24245	895	C → A	CAA → AAA	Q → K	3543	16.5
	N	29525	418	Y → T	YAG → TAG	Q/* → *	45078	99.2
HRT18-3	ORF1ab	19169	6302	T → G	TTC → TGC	F →C	3553	6.6
		19410	6382	A → C	AAA → AAC	K → N	3998	44
	S	21976	138	T → C	GAT → GAC	D → D	2392	5.2
		23014	484	Y → T	GAY → GAT	D → D	3744	99.6
		24200	880	G → A	GGT → AGT	G → S	4189	87.3
		24245	895	C → A	CAA → AAA	Q → K	4470	12.7
	N	29525	418	Y → T	YAG → TAG	Q/* → *	49092	99.5
